# Supplementary material for: Attenuation of wind intensities exacerbates anoxic conditions leading to sulfur plume development off the coast of Peru
Source: PLoS One. 2023 Aug 30;18(8):e0287914. doi: 10.1371/journal.pone.0287914 (PMC10468053; doi:10.1371/journal.pone.0287914)
Supplement: S1 Table — Abbreviations stand for: TIC, total inorganic carbon; TC, total carbon; TN, total nitrogen; TS, total sulfur; AVS, Acid Volatile Sulfides; CRS, chromium reducible sulfur. (XLSX) [file pone.0287914.s006.xlsx]

## Sheet: S1 Table
						Station 1 (S1)	Station 2 (S2)	Station 3 (S3)
		Sampling stations	Coordinates	Latitude		13° 50.598’ S	13° 49.536’ S	13° 48.871 S
				Longitude		76° 15.991’ W	76° 16.885’ W	76° 17.236’ W
				Depth (m)		~7 m	~10 m	~10 m
		Sampling resolution	Sediment Column	Monthly		TOC, TIC, TN, TS, TOC/TN, TOC/TS, AVS & CRS
				Weekly		H2S, Cl- & SO2-4
			Water Column	Daily		Temperature, oxygen & wind
