# Supplementary material for: Attenuation of wind intensities exacerbates anoxic conditions leading to sulfur plume development off the coast of Peru
Source: PLoS One. 2023 Aug 30;18(8):e0287914. doi: 10.1371/journal.pone.0287914 (PMC10468053; doi:10.1371/journal.pone.0287914)
Supplement: S2 Table — (XLSX) [file pone.0287914.s007.xlsx]

## Sheet: S2 Table
	Months	April
	Variable	H2S (mM)			SO4-2 (mM)			Cl- (mM)
	Depth (cm)	S1	S2	S3	S1	S2	S3	S1	S2	S3
	1	0	0.0533041	0.0333559	26.5875	24.3285	26.5667	0.144718	0.16661	0.154689
	2	0	1.06449	0.531345	27.7535	29.9188	25.1197	0.149661	0.162373	0.152006
	3	0.00973031	1.62719	4.10436	29.2734	25.3904	21.6232	0.16048	0.169774	0.160141
	4	0.245919	1.03369	2.09197	27.1393	24.3181	24.2036	0.145678	0.165085	0.154124
	5	0.179384	1.23384	3.65471	26.3377	23.3396	20.685	0.145424	0.158983	0.158672
	7	0.245958	0.884649	2.55481	24.1988	22.5588	20.1853	0.145452	0.163898	0.159576
	9	0.120152	0.625858	3.55984	26.4418	23.3916	21.8001	0.145339	0.161441	0.155169
	11	0.223775	2.14711	3.73911	28.5967	22.5588	22.3818	0.159661	0.16596	0.142062
	15	0.213135	2.67041	3.1655	24.445	20.1541	21.3825	0.136073	0.157825	0.159322
	20	0.228205	3.08852	4.51167	26.1607	26.8582	21.6323	0.144802	0.169096	0.156836
	max	0.245958	3.08852	4.51167	29.2734	29.9188	26.5667	0.16048	0.169774	0.160141
	min	0	0.0533041	0.0333559	24.1988	20.1541	20.1853	0.136073	0.157825	0.142062
	mean	0.146626	1.44291	2.79467	26.6934	24.2817	22.558	0.147729	0.164105	0.15526
	Months	June
	Variable	H2S (mM)			SO4-2 (mM)			Cl- (mM)
	Depth (cm)	S1	S2	S3	S1	S2	S3	S1	S2	S3
	1	0.000292545	0.000292545	0.0711917	27.8159	29.0235	27.8888	0.160169	0.152062	0.153842
	2	0.000329114	0.0558221	0.138178	26.1591	27.3371	28.68	0.166384	0.156102	0.156328
	3	0.000822784	0.894128	1.42261	28.5551	27.3891	25.4737	0.158757	0.144718	0.148079
	4	0.000292545	0.985499	0.840059	29.0131	27.0352	29.4068	0.144633	0.154153	0.178305
	5	0.000822784	1.38625	1.0723	28.1797	27.1393	27.2538	0.188051	0.149435	0.15435
	7	0.000438818	1.59618	2.31724	26.8049	28.4822	25.6923	0.156158	0.157373	0.154068
	9	0.000292545	0.934887	1.87893	28.2115	28.7633	27.6806	0.159435	0.157514	0.161384
	11	0.00261462	1.08938	3.15305	27.0752	26.5332	24.5159	0.159859	0.160311	0.154633
	15	0.0402962	2.04791	4.05631	23.7112	26.3585	22.2569	0.157345	0.155734	0.154322
	20	0.0339558	3.47749	4.96669	27.7323	24.0371	21.5351	0.151271	0.151299	0.157119
	max	0.0402962	3.47749	4.96669	29.0131	29.0235	29.4068	0.188051	0.160311	0.178305
	min	0.000292545	0.000292545	0.0711917	23.7112	24.0371	21.5351	0.144633	0.144718	0.148079
	mean	0.00801578	1.24678	1.99166	27.3258	27.2098	26.0384	0.160206	0.15387	0.157243
