# Supplementary material for: Attenuation of wind intensities exacerbates anoxic conditions leading to sulfur plume development off the coast of Peru
Source: PLoS One. 2023 Aug 30;18(8):e0287914. doi: 10.1371/journal.pone.0287914 (PMC10468053; doi:10.1371/journal.pone.0287914)
Supplement: S3 Table — (XLSX) [file pone.0287914.s008.xlsx]

## Sheet: S3 Table
month	APRIL															s1			s1
station	TN (%)			TC (%)			TOC (%)			TIC (%)			TS (%)			C/N			TOC/TS			AVS (%)			CRS (%)
Depth (cm)	S1	S2	S3	S1	S2	S3	S1	S2	S3	S1	S2	S3	S1	S2	S3	S1	S2	S3	S1	S2	S3	S1	S2	S3	S1	S2	S3
1	0.652361	0.556247	0.63517	4.44423	4.29454	4.49605	2.10057	1.68928	4.13838	2.34365	2.60526	0.357669	1.75044	1.44642	1.83045	3.75662	3.54308	7.60128	3.20608	3.12026	6.04024	0.0971655	0.0950349	0.127778	0.809159	0.47589	0.636784
2	0.600911	0.591322	0.805017	4.27964	4.30672	5.46511	1.35001	1.67177	2.81341	2.92963	2.63495	2.6517	1.48308	1.4224	1.55317	2.62105	3.29836	4.07733	2.43197	3.14005	4.83945	0.121613	0.0989732	0.0310787	0.629391	0.296951	0.489187
3	0.632622	0.556772	0.676269	4.56656	4.1578	4.7124	1.10956	1.46788	2.04881	3.457	2.68992	2.66359	1.36225	1.39646	1.64504	2.04622	3.07582	3.5345	2.17608	2.80831	3.3274	0.149862	0.0730831	0.0359411	0.596485	0.536441	0.555056
4	0.556671	0.504921	0.708824	4.17659	3.80096	4.83075	0.957271	1.33657	1.90497	3.21932	2.4644	2.92578	1.46485	1.46453	1.55295	2.00624	3.08826	3.13543	1.74591	2.43823	3.27727	0.0537629	0.0497268	0.0467608	0.521888	0.829791	0.41083
5	0.537268	0.409468	0.622967	4.00126	3.30425	4.59697	0.97287	0.998629	1.32419	3.02839	2.30563	3.27278	1.47633	1.66854	1.49858	2.11257	2.84532	2.47988	1.76057	1.59901	2.36075	0.0962126	0.0573779	0.0350104	0.609851	0.527177	0.419712
7	0.517634	0.396736	0.810347	3.84717	3.45608	5.41867	0.921363	0.890086	1.48808	2.9258	2.56599	3.93059	1.56774	1.57783	1.34882	2.07661	2.61744	2.14241	1.57014	1.50714	2.9475	0.0685626	0.0317888	0.0204191	0.62042	0.659028	0.318163
9	0.487995	0.392715	0.704676	3.84876	3.44483	4.86935	0.880285	0.972014	1.3948	2.96847	2.47281	3.47455	1.52534	1.49928	1.34622	2.10452	2.88763	2.30924	1.54183	1.7321	2.76808	0.0294521	0.0142704	0.0165648	0.755192	0.495752	0.451576
11	0.470306	0.28153	0.603248	3.53707	2.79058	4.47668	0.830334	0.983431	1.2956	2.70674	1.80715	3.18108	1.54598	1.50806	1.3081	2.05977	4.07535	2.50565	1.43493	1.74224	2.64614	0.0186977	0.0190409	0.0312446	0.938386	0.466193	0.479773
15	0.41921	0.323345	0.564633	3.30245	3.03611	4.17326	0.696525	0.762112	1.45842	2.60592	2.27399	2.71484	1.43002	1.644	1.35736	1.93844	2.74979	3.01345	1.3013	1.23851	2.8706	0.0126177	0.0187929	0.0104597	0.792769	0.693459	0.450088
20	0.387502	0.367638	0.533453	3.44648	3.36241	4.18174	0.642647	0.684182	0.949681	2.80383	2.67823	3.23206	1.62989	1.6292	1.37894	1.93484	2.17119	2.07696	1.05341	1.12197	1.83998	0.0176132	0.0217348	0.00271044	0.967648	0.794569	0.403967
max	0.652361	0.591322	0.810347	4.56656	4.30672	5.46511	2.10057	1.68928	4.13838	2.46599	2.61743	1.32673	1.75044	1.66854	1.83045	3.75662	4.07535	7.60128	3.20608	3.14005	6.04024	0.149862	0.0989732	0.127778	0.967648	0.829791	0.636784
min	0.387502	0.28153	0.533453	3.30245	2.79058	4.17326	0.642647	0.684182	0.949681	2.6598	2.1064	3.22358	1.36225	1.39646	1.3081	1.93484	2.17119	2.07696	1.05341	1.12197	1.83998	0.0126177	0.0142704	0.00271044	0.521888	0.296951	0.318163
mean	0.526248	0.438069	0.66646	3.94502	3.59543	4.7221	1.04614	1.1456	1.88163	2.89888	2.44983	2.84046	1.52359	1.52567	1.48196	2.26569	3.03523	3.28761	1.82222	2.04478	3.29174	0.0665559	0.0479824	0.0357968	0.724119	0.577525	0.461514
sd	0.0876965	0.107094	0.0932016	0.428303	0.526519	0.446102	0.421129	0.367585	0.947706	0.312254	0.268167	0.960379	0.109201	0.0978866	0.166983	0.558644	0.524287	1.64617	0.630368	0.765416	1.24331	0.0482207	0.0321674	0.0349084	0.152059	0.16438	0.0875439
month	JUNE
station	TN (%)			TC (%)			TOC (%)			TIC (%)			TS (%)			C/N			TOC/TS			AVS (%)			CRS (%)
Depth (cm)	S1	S2	S3	S1	S2	S3	S1	S2	S3	S1	S2	S3	S1	S2	S3	S1	S2	S3	S1	S2	S3	S1	S2	S3	S1	S2	S3
1	0.556655	0.45228	0.610248	3.59642	3.47408	4.13191	2.49272	2.15817	2.39484	1.1037	1.31591	1.73707	1.83761	1.50735	1.79286	5.22437	5.56704	4.57844	3.62412	3.82519	3.56873	0.1032	0.222095	0.0807031	1.39741	1.24368	0.25435
2	0.553837	0.611093	0.756956	3.83462	4.27594	5.07483	1.79234	1.71524	1.63348	2.04228	2.56071	3.44135	1.75676	1.61575	1.69798	3.7756	3.27464	2.51762	2.72578	2.83616	2.57018	0.171582	0.161589	0.0346377	0.942905	0.99342	0.419103
3	0.632862	0.598259	0.793911	4.32936	4.2894	5.35201	1.59503	1.51524	1.75169	2.73433	2.77416	3.60032	1.59415	1.58356	1.62352	2.94041	2.95488	2.57413	2.67314	2.55641	2.88258	0.177122	0.144837	0.0496359	0.702464	0.792686	0.478159
4	0.572622	0.592423	0.685775	4.03506	4.41768	4.79107	1.45014	1.2697	1.64636	2.58492	3.14798	3.14471	1.51802	1.47769	1.76891	2.95454	2.50043	2.80086	2.55221	2.29562	2.48657	0.147803	0.107532	0.104678	0.808008	0.597778	0.712516
5	0.521367	0.496528	0.571387	3.67825	3.76272	4.03091	1.22672	1.05062	1.27387	2.45153	2.7121	2.75704	1.59818	1.64131	1.81217	2.74504	2.46859	2.60101	2.0507	1.71016	1.87806	0.0982661	0.0583297	0.117082	0.50671	0.911876	0.720302
7	0.434527	0.426652	0.614545	3.31732	3.43115	4.21324	0.849963	0.947348	1.02967	2.46736	2.4838	3.18357	1.63754	1.71997	1.78626	2.28207	2.5905	1.95475	1.38672	1.47154	1.54005	0.0618988	0.0947585	0.0919404	0.481431	1.22415	0.907856
9	0.456119	0.414581	0.564875	3.70038	3.50085	4.14456	0.855798	0.89672	0.989526	2.84458	2.60413	3.15504	1.53359	1.63893	1.73612	2.18897	2.52345	2.04372	1.49089	1.46177	1.52276	0.0513817	0.053352	0.185838	0.285884	1.08913	1.68559
11	0.371066	0.340421	0.515221	3.33208	3.048	4.08144	0.736353	0.633991	0.904934	2.59573	2.41401	3.17651	1.73976	1.57612	1.85772	2.31516	2.17277	2.04913	1.13078	1.07467	1.30142	0.0536273	0.0712547	0.0690072	0.875083	0.847917	1.10475
15	0.39655	0.348405	0.488244	3.3858	3.18271	3.9771	0.653031	0.69394	0.75912	2.73277	2.48877	3.21798	1.62851	1.78904	1.75091	1.92124	2.32372	1.81393	1.07134	1.0363	1.15832	0.0610568	0.0619479	0.0782688	0.844232	0.710043	1.29662
20	0.379563	0.343367	0.381526	3.32575	3.12642	3.25653	0.611764	0.69394	0.605241	2.71399	2.43248	2.65129	1.59318	1.73326	1.81139	1.88039	2.35782	1.85077	1.02589	1.06964	0.892687	0.0484106	0.0568162	0.0740735	0.614328	1.04083	1.11154
max	0.632862	0.611093	0.793911	4.32936	4.41768	5.35201	2.49272	2.15817	2.39484	1.83664	2.25951	2.95716	1.83761	1.78904	1.85772	5.22437	5.56704	4.57844	3.62412	3.82519	3.56873	0.177122	0.222095	0.185838	1.39741	1.24368	1.68559
min	0.371066	0.340421	0.381526	3.31732	3.048	3.25653	0.611764	0.633991	0.605241	2.70556	2.41401	2.65129	1.51802	1.47769	1.62352	1.88039	2.17277	1.81393	1.02589	1.0363	0.892687	0.0484106	0.053352	0.0346377	0.285884	0.597778	0.25435
mean	0.487517	0.462401	0.598269	3.6535	3.65089	4.30536	1.22639	1.15749	1.29887	2.42712	2.4934	3.00649	1.64373	1.6283	1.76378	2.82278	2.87338	2.47844	1.97316	1.93375	1.98014	0.0974347	0.103251	0.0885866	0.745845	0.94515	0.869079
sd	0.0918791	0.107676	0.124428	0.339388	0.511931	0.607468	0.608782	0.503367	0.551295	0.516337	0.467681	0.52575	0.102675	0.0987344	0.0664534	1.0201	0.999313	0.818042	0.889449	0.924186	0.861171	0.0510426	0.0565103	0.0418069	0.307581	0.213157	0.440348
