# Supplementary material for: Attenuation of wind intensities exacerbates anoxic conditions leading to sulfur plume development off the coast of Peru
Source: PLoS One. 2023 Aug 30;18(8):e0287914. doi: 10.1371/journal.pone.0287914 (PMC10468053; doi:10.1371/journal.pone.0287914)
Supplement: S4 Table — (XLSX) [file pone.0287914.s009.xlsx]

## Sheet: S4 Table
		S4 Table: Input data from Paracas Bay for diffusive calculations
		Date	Stations	H₂S concentration in overlying bottom water [µM]	H₂S concentration in pore water at sediment surface [µM]	ΔC/Δz
		2015-04-11	S3	12.86	33.36	-20.49
		2015-04-11	S2	6.02	53.3	-47.29
		2015-04-11	S1	0	0	0
		2015-04-19	S3	28.68	260.22	-231.53
		2015-04-19	S2	36.04	89.92	-53.88
		2015-04-19	S1	27.38	272.42	-245.04
		2015-04-26	S3	0.85	134.65	-133.8
		2015-04-26	S2	92.35	74.86	17.49
		2015-04-26	S1	1.8	0	1.8
		2015-05-03	S3	43.06	412.44	-369.38
		2015-05-03	S2	445.41	413.88	31.53
		2015-05-03	S1	365.77	438.56	-72.79
		2015-05-17	S3	141.51	122.16	19.35
		2015-05-17	S2	0.38	44.42	-44.03
		2015-05-17	S1	5.49	10.41	-4.92
		2015-05-24	S3	21.83	34.27	-12.43
		2015-05-24	S2	25.43	1.86	23.57
		2015-05-24	S1	0.53	3.01	-2.48
		2015-05-31	S3	1.05	3.46	-2.4
		2015-05-31	S2	37.63	17.87	19.76
		2015-05-31	S1	0.22	0.22	0
		2015-06-07	S3	0.37	71.19	-70.83
		2015-06-07	S2	1.54	0.29	1.24
		2015-06-07	S1	0.33	0.29	0.04
		Φ: Porosity to 1 cm (0.9)
		θ²=1- ln(Φ²) : Tortuosity (1.21)
		D0: Diffusion coefficient (21°C) (17.95)
		Ds = D0/θ²: Molecular diffusion coefficient corrected for tortuosity (14.83)
