# Supplementary material for: Attenuation of wind intensities exacerbates anoxic conditions leading to sulfur plume development off the coast of Peru
Source: PLoS One. 2023 Aug 30;18(8):e0287914. doi: 10.1371/journal.pone.0287914 (PMC10468053; doi:10.1371/journal.pone.0287914)
Supplement: S5 Table — (XLSX) [file pone.0287914.s010.xlsx]

## Sheet: S5 Table
	Variables			﻿Max. CCF⁎	lag (+)
	Wind speed vs proxy of water stratification			-0.48	1 days
	Wind speed vs overlying bottom water temperature			0.344	16 days
	Wind speed vs surface temperature			-0.27	1 days
	Overlying bottom water temperature vs surface temperature			0.382	1 days
	*p < 0.05
